# Supplementary material for: The association between parental resilience and emotional/behavioural problems in children with autism spectrum disorders: The mediating role of parenting style
Source: PLoS One. 2026 Feb 5;21(2):e0329989. doi: 10.1371/journal.pone.0329989 (PMC12875478; doi:10.1371/journal.pone.0329989)
Supplement: S2 File — (XLSX) [file pone.0329989.s002.xlsx]

## Sheet: data
parent_sex	parent_age	father_age	mother_age	parent_edu	father_edu	mother_edu	child_sex	child_age	ASD severity	emotion	conduct	Hyperactivity	peer	prosocial	Resilience	strength	optimism	total resilience	Authoritative_induction	Authoritative_warmth	Authoritative_autonomy	Authoritative	Authoritarian_non_reasoning	Authoritarian_physical_coercion	Authoritarian_verbal_hostility	Authoritarian	Permissive
1	2	2	2	3	4	3	1	11	1	1	0	5	5	7	37	29	16	82	22	24	23	69	5	6	9	20	11
1	2	2	2	2	2	2	1	13	2	0	0	6	4	7	37	24	11	72	17	22	19	58	6	6	9	21	14
1	3	3	3	1	1	1	1	12	2	1	2	8	5	0	36	28	13	77	23	24	23	70	5	5	9	19	7
0	2	2	2	3	3	3	1	11	2	4	3	10	8	3	42	24	12	78	25	23	25	73	6	9	7	22	13
0	3	3	3	3	3	3	0	11	1	1	1	4	4	5	26	17	11	54	15	15	15	45	8	5	9	22	15
1	2	2	2	3	3	3	1	8	2	3	0	8	8	6	27	20	9	56	22	24	23	69	5	7	7	19	15
0	2	3	3	3	3	3	1	5	1	0	1	8	7	2	32	19	8	59	17	22	18	57	4	7	10	21	16
1	3	3	3	3	3	3	1	11	2	3	2	7	7	3	39	28	13	80	22	25	24	71	4	6	9	19	11
1	3	3	3	3	3	3	1	7	1	4	7	3	6	8	31	21	11	63	15	16	16	47	11	9	14	34	16
1	3	3	3	3	3	3	1	9	2	8	3	10	6	3	50	29	15	94	22	25	25	72	10	8	11	29	20
0	2	2	2	3	3	3	1	6	1	3	0	4	6	6	26	24	9	59	16	15	14	45	12	8	11	31	12
0	2	2	2	3	3	3	0	6	1	5	2	9	5	3	39	24	12	75	19	20	18	57	13	8	13	34	16
1	3	3	3	3	3	3	1	13	2	2	0	5	6	0	26	18	7	51	13	14	12	39	6	5	10	21	8
1	2	3	2	3	3	3	1	12	2	3	1	5	5	5	36	25	10	71	20	22	19	61	10	10	12	32	17
1	3	3	3	3	3	3	0	14	2	4	1	4	5	3	29	19	10	58	15	15	15	45	12	12	12	36	15
1	3	3	3	3	4	3	1	14	1	3	2	5	6	1	26	16	8	50	15	15	15	45	12	10	12	34	15
1	3	3	3	3	3	3	1	13	3	5	3	9	7	0	23	17	6	46	12	16	13	41	11	8	8	27	13
0	2	2	2	1	1	1	1	7	1	0	3	8	6	2	23	12	10	45	18	20	19	57	8	7	8	23	14
1	2	2	2	3	3	3	1	11	1	4	1	6	7	4	32	25	11	68	18	20	17	55	11	8	13	32	14
0	2	2	2	2	2	3	1	14	1	7	6	6	2	4	26	19	9	54	15	15	15	45	9	10	10	29	13
1	3	3	3	3	3	3	1	11	3	1	2	6	6	7	30	23	12	65	21	23	21	65	4	6	7	17	15
1	3	3	3	1	1	1	1	12	2	2	0	3	3	7	46	29	14	89	22	24	24	70	5	7	8	20	7
1	3	3	3	3	3	3	1	13	2	0	0	6	7	8	38	30	14	82	19	23	19	61	5	4	8	17	8
1	3	3	3	4	4	4	0	12	3	5	2	10	6	1	34	20	10	64	19	20	19	58	8	8	9	25	16
1	3	3	3	3	3	3	1	10	2	2	2	8	4	1	33	26	10	69	16	17	14	47	10	10	11	31	13
1	2	2	2	2	2	2	0	10	3	4	0	5	5	5	41	23	13	77	23	25	21	69	12	10	10	32	14
1	2	3	2	3	3	3	1	7	1	5	2	5	6	0	22	20	11	53	19	19	18	56	8	4	9	21	12
0	3	3	3	1	1	1	1	9	1	3	2	6	5	1	27	18	9	54	15	19	15	49	8	11	11	30	15
1	3	3	3	1	1	1	1	12	2	4	2	6	6	4	29	22	13	64	22	23	20	65	6	6	7	19	17
1	3	3	3	2	3	2	1	12	1	2	1	3	2	7	40	26	12	78	24	25	24	73	5	7	8	20	11
1	2	2	2	3	3	3	1	9	2	8	8	5	5	4	0	0	0	0	15	16	14	45	12	11	12	35	15
1	3	3	3	3	3	3	1	9	2	0	1	6	2	8	45	27	14	86	23	25	25	73	5	6	7	18	7
1	2	3	2	1	1	1	1	6	2	0	2	5	6	5	28	20	9	57	14	23	22	59	5	6	8	19	12
1	2	2	2	2	3	2	0	12	2	7	2	10	9	3	32	25	11	68	18	21	21	60	4	7	6	17	9
0	3	3	3	3	3	3	1	12	2	4	2	8	4	3	35	24	12	71	13	16	18	47	11	7	7	25	12
1	2	2	2	3	3	3	1	9	2	2	0	6	7	5	30	24	10	64	25	25	23	73	8	6	8	22	12
0	3	3	3	3	3	3	1	9	2	3	2	6	4	4	34	20	8	62	17	20	19	56	6	6	7	19	14
0	2	2	2	4	4	4	1	11	2	0	3	4	4	7	43	28	13	84	19	20	24	63	11	11	15	37	15
1	3	3	3	2	3	2	1	9	1	2	0	7	5	6	27	19	9	55	16	18	17	51	11	11	11	33	12
1	3	3	3	3	3	3	1	10	2	2	2	7	3	4	24	16	8	48	18	19	18	55	8	9	10	27	11
1	2	2	2	3	3	3	0	8	1	1	1	4	3	8	33	26	10	69	16	22	18	56	4	6	7	17	12
1	2	2	2	2	2	2	1	9	1	8	3	9	6	3	29	18	6	53	15	17	15	47	9	12	12	33	12
0	2	2	2	3	3	3	1	9	2	4	2	9	6	6	40	29	6	75	13	19	17	49	7	8	8	23	10
0	3	3	2	3	3	3	1	11	1	2	0	6	4	6	43	27	11	81	21	22	21	64	8	7	10	25	12
1	3	3	3	3	3	3	1	10	1	4	3	6	5	6	29	19	11	59	23	24	24	71	5	7	9	21	14
1	2	2	2	3	3	3	0	5	3	6	2	10	9	0	32	21	9	62	16	20	16	52	6	7	8	21	15
1	3	3	3	3	3	3	1	8	1	2	2	5	6	2	22	19	8	49	21	22	21	64	6	11	9	26	11
0	3	3	2	4	4	3	1	10	3	6	1	9	6	5	38	31	14	83	22	24	21	67	9	8	10	27	18
1	3	3	3	1	1	1	1	8	3	4	4	10	5	3	13	16	6	35	13	15	14	42	9	10	13	32	12
1	2	2	2	3	3	3	1	10	1	2	0	5	5	8	32	23	12	67	19	21	21	61	7	8	10	25	12
0	3	3	3	3	3	2	1	11	2	5	0	3	6	6	25	17	6	48	15	20	19	54	7	8	14	29	12
0	3	3	3	3	3	4	1	10	2	0	1	7	6	0	38	17	4	59	16	18	15	49	5	4	6	15	6
1	3	3	3	3	3	3	1	12	1	3	3	7	5	8	52	30	15	97	22	24	24	70	4	6	6	16	10
1	2	2	2	3	3	3	1	9	2	2	2	8	5	2	28	21	12	61	14	15	14	43	9	12	12	33	14
1	3	3	3	1	3	1	1	13	1	5	2	9	8	2	26	15	8	49	15	15	15	45	12	12	12	36	15
0	3	3	3	3	3	3	0	10	2	4	2	5	5	5	34	23	14	71	19	19	18	56	12	12	15	39	18
1	3	3	3	3	3	3	1	11	2	2	2	9	7	3	43	28	12	83	16	24	19	59	4	5	6	15	9
0	2	2	2	3	3	3	1	5	2	3	0	6	3	9	52	32	14	98	25	25	25	75	5	7	8	20	13
1	3	3	3	3	3	3	1	9	2	0	0	4	6	2	37	25	10	72	20	21	21	62	5	7	10	22	8
1	2	2	2	3	2	3	1	7	2	2	2	8	6	1	26	16	9	51	15	15	15	45	12	12	12	36	15
1	3	3	3	3	3	3	1	11	3	10	4	8	8	0	0	2	0	2	10	10	10	30	8	8	8	24	10
1	3	3	3	2	2	2	1	8	2	4	2	7	7	3	26	16	8	50	15	15	15	45	12	10	12	34	15
1	3	3	3	2	2	2	1	17	2	1	1	9	6	5	33	25	9	67	18	22	19	59	12	13	11	36	15
1	1	1	1	2	2	2	1	9	3	3	1	4	6	2	41	28	12	81	21	25	25	71	4	5	5	14	7
1	3	3	3	4	4	4	1	15	2	1	1	4	6	5	30	22	10	62	21	19	18	58	8	7	10	25	10
1	3	3	3	3	3	3	1	16	2	3	2	7	7	5	26	16	8	50	15	15	15	45	12	12	12	36	15
1	3	3	3	3	3	3	1	18	1	4	2	9	5	0	31	22	10	63	19	19	19	57	5	8	10	23	11
0	3	3	3	3	3	3	1	14	1	4	1	2	7	3	44	29	14	87	16	15	15	46	12	10	12	34	14
1	3	3	3	3	3	3	1	15	3	5	4	7	8	2	26	17	8	51	15	11	18	44	7	8	6	21	10
1	2	3	2	3	3	3	1	12	3	3	1	6	7	6	23	19	10	52	18	19	16	53	9	9	11	29	11
1	3	3	3	3	2	3	1	11	3	1	1	10	5	0	33	19	10	62	20	18	16	54	11	14	13	38	15
1	3	3	3	3	3	3	0	17	2	7	3	7	6	4	25	23	12	60	20	21	22	63	4	5	8	17	13
1	3	3	3	2	2	2	1	16	2	5	3	8	9	3	21	17	7	45	19	14	14	47	10	14	14	38	15
1	3	3	3	3	3	3	1	18	2	1	2	5	7	5	38	25	9	72	17	24	19	60	4	7	9	20	8
1	3	3	3	3	3	3	1	14	1	1	3	4	7	3	18	14	9	41	19	17	21	57	16	11	14	41	17
1	2	2	2	3	4	3	1	10	1	1	2	6	3	4	48	32	16	96	25	25	25	75	4	11	12	27	7
1	3	3	3	3	3	3	1	18	1	4	1	6	4	2	27	19	8	54	14	13	15	42	12	12	13	37	16
1	3	3	3	3	3	3	1	13	1	3	2	4	5	6	24	15	8	47	15	15	16	46	4	5	7	16	8
1	3	3	3	2	1	2	1	17	3	1	0	5	5	9	21	15	8	44	21	23	15	59	9	9	17	35	12
1	3	3	3	3	3	3	1	15	2	3	1	5	7	7	40	26	14	80	21	24	21	66	7	6	8	21	12
0	3	3	3	1	1	2	1	18	3	5	2	8	7	1	30	20	6	56	11	16	13	40	5	5	6	16	13
1	3	3	3	3	3	3	1	18	2	1	2	6	5	2	33	25	12	70	17	19	22	58	7	7	8	22	11
1	3	3	3	2	2	2	1	18	3	4	5	9	8	0	31	22	11	64	17	19	16	52	5	7	8	20	11
0	3	3	3	3	3	3	1	12	2	4	3	6	8	3	25	13	8	46	16	17	18	51	11	12	15	38	16
0	2	2	2	3	3	3	1	7	2	0	2	6	5	5	31	25	10	66	24	23	23	70	8	7	9	24	11
1	2	2	2	3	3	3	1	12	1	1	1	6	5	4	38	24	11	73	20	20	20	60	9	8	9	26	12
1	3	3	3	4	4	4	0	11	2	4	4	9	8	2	36	27	11	74	20	22	20	62	10	10	14	34	16
0	3	3	3	3	3	3	1	17	3	7	2	10	6	4	39	24	10	73	15	15	15	45	12	12	12	36	15
1	2	3	2	3	2	3	1	14	2	2	2	7	3	6	22	16	9	47	14	18	14	46	9	11	14	34	14
1	2	3	2	4	4	4	1	12	2	3	3	9	6	2	33	23	12	68	24	22	21	67	11	10	13	34	17
1	2	2	2	3	3	3	1	11	2	2	0	4	7	3	25	18	8	51	14	16	14	44	9	6	10	25	12
1	3	3	3	1	1	1	1	12	2	1	0	6	4	7	42	29	10	81	20	24	21	65	5	7	7	19	9
1	3	3	3	3	3	3	1	15	2	5	2	8	7	2	26	6	1	33	13	13	11	37	11	8	9	28	14
1	3	3	3	3	3	3	1	18	1	4	2	8	5	5	30	21	10	61	19	20	20	59	8	7	10	25	11
0	3	3	3	3	3	3	1	17	2	0	0	7	7	5	30	24	10	64	13	17	14	44	7	7	13	27	10
1	3	3	3	2	3	2	1	17	1	4	5	6	6	4	39	24	9	72	15	17	16	48	8	9	9	26	13
1	3	3	3	1	1	1	1	18	2	5	2	6	4	4	37	22	11	70	23	22	23	68	8	5	5	18	15
1	2	2	2	3	4	3	1	13	2	1	2	9	6	0	43	23	11	77	15	17	17	49	10	9	12	31	14
1	2	2	2	4	4	4	1	13	1	2	3	4	4	7	47	26	12	85	22	21	21	64	10	12	16	38	10
1	3	3	3	3	2	3	1	16	2	1	2	5	6	0	23	16	7	46	15	18	19	52	10	9	11	30	17
1	3	3	3	3	3	3	0	18	3	4	0	4	8	0	21	17	10	48	25	23	20	68	7	5	9	21	14
1	3	3	3	2	3	2	1	18	1	7	4	8	7	5	22	16	6	44	18	17	18	53	8	8	14	30	17
1	3	3	3	2	2	2	1	18	3	3	2	3	4	4	47	29	14	90	11	24	21	56	4	4	4	12	9
1	3	3	3	3	3	3	1	14	2	3	1	7	5	6	37	24	11	72	15	19	17	51	11	9	12	32	12
1	3	3	3	3	3	3	1	18	2	6	1	9	9	5	29	18	8	55	20	17	17	54	10	8	12	30	15
1	3	3	3	3	3	3	1	8	2	1	0	10	7	3	35	20	8	63	19	24	20	63	4	4	9	17	14
0	3	3	3	3	3	4	1	18	1	8	9	3	6	5	26	12	2	40	15	15	15	45	12	12	12	36	15
1	3	3	3	2	2	2	1	18	1	9	2	6	9	4	31	16	4	51	21	21	21	63	8	7	11	26	16
1	3	3	3	2	3	2	1	13	1	5	2	8	8	7	26	16	8	50	15	15	15	45	12	12	12	36	15
1	3	3	3	3	3	3	1	17	3	1	2	6	6	6	25	21	10	56	16	16	16	48	13	13	12	38	15
1	3	3	3	4	4	4	1	14	2	1	0	6	6	5	38	26	16	80	20	21	21	62	5	6	8	19	10
0	2	2	2	3	3	2	1	9	2	3	2	7	6	1	25	26	7	58	19	19	18	56	5	5	7	17	11
1	3	3	3	2	2	2	1	18	1	7	2	7	10	5	26	19	10	55	21	19	20	60	8	4	9	21	16
0	3	3	3	3	3	3	1	16	3	3	2	4	7	2	25	23	10	58	15	15	15	45	12	12	12	36	15
1	2	2	2	3	3	3	0	11	1	1	2	9	7	5	6	7	6	19	15	16	16	47	9	9	9	27	10
1	3	3	3	2	2	2	1	18	2	5	0	4	1	3	26	20	14	60	15	16	15	46	12	11	12	35	15
1	3	3	3	3	3	3	1	14	2	2	3	10	8	2	21	17	8	46	16	17	11	44	7	10	12	29	10
1	3	3	3	3	2	3	1	15	2	2	2	3	6	5	34	27	11	72	23	25	21	69	7	7	11	25	7
1	3	3	3	3	3	3	1	16	2	4	1	8	8	2	29	18	9	56	20	19	20	59	8	7	9	24	10
1	3	3	3	3	3	3	1	18	2	4	0	3	6	10	34	22	12	68	22	25	25	72	4	4	5	13	7
1	3	3	3	3	4	3	1	18	3	5	5	6	5	5	35	23	12	70	16	18	14	48	14	13	14	41	15
1	3	3	3	2	3	2	1	18	2	1	1	3	5	5	26	17	8	51	17	15	17	49	13	12	14	39	16
1	3	3	3	3	3	3	1	18	3	8	1	8	8	4	40	26	12	78	20	22	19	61	6	7	8	21	16
1	3	3	3	3	3	3	0	18	2	2	2	3	5	4	26	16	8	50	16	15	16	47	13	9	12	34	15
1	3	3	3	2	1	2	1	17	2	3	2	7	5	4	20	16	7	43	20	25	24	69	5	5	6	16	11
1	2	2	2	2	2	2	1	10	2	4	3	6	4	4	40	25	14	79	20	20	20	60	14	14	16	44	18
1	2	2	2	4	3	4	1	11	2	4	3	9	8	3	18	12	7	37	16	14	16	46	12	11	13	36	15
1	2	3	2	3	3	3	1	11	1	0	3	9	4	4	46	30	14	90	19	20	19	58	7	8	12	27	12
1	3	3	3	3	3	3	1	10	2	4	3	4	7	5	38	27	12	77	25	25	25	75	19	20	18	57	25
1	3	1	3	3	3	3	1	18	3	0	1	4	8	0	26	15	9	50	15	16	17	48	9	11	12	32	15
0	2	2	2	3	3	3	0	10	3	2	0	4	7	2	52	32	16	100	19	22	23	64	14	11	16	41	17
1	3	3	3	2	3	2	1	18	3	3	1	9	6	2	26	24	11	61	18	22	15	55	8	7	9	24	12
0	3	3	2	3	3	3	1	18	1	5	5	5	5	5	26	16	8	50	15	15	15	45	12	12	12	36	15
1	3	3	3	3	3	3	1	13	1	4	4	5	7	9	32	27	14	73	16	23	22	61	13	11	13	37	13
1	3	3	3	2	3	2	0	14	2	1	3	5	6	5	33	23	12	68	17	20	20	57	11	7	9	27	13
1	3	3	3	3	4	3	1	17	1	6	2	8	7	3	42	26	13	81	21	22	21	64	8	6	8	22	15
1	3	3	3	4	4	4	0	12	2	3	1	10	7	1	35	21	10	66	15	21	17	53	9	7	11	27	15
1	2	2	2	3	4	3	1	6	2	0	0	1	3	8	32	23	10	65	21	23	18	62	7	9	8	24	13
1	2	2	2	2	3	2	1	8	2	2	1	7	5	2	18	14	8	40	11	12	14	37	8	6	12	26	14
1	3	3	3	3	3	3	1	6	2	4	2	5	4	6	39	24	12	75	22	22	20	64	9	7	14	30	14
1	3	3	3	2	2	2	1	10	1	4	1	6	3	5	52	32	16	100	23	23	23	69	12	7	10	29	14
1	2	2	2	3	3	3	1	9	2	3	3	7	5	4	30	22	10	62	13	19	16	48	11	12	11	34	13
1	2	2	2	3	4	3	1	10	1	4	2	6	4	3	44	30	12	86	25	24	24	73	4	18	14	36	8
0	2	2	2	4	4	4	1	7	2	5	2	8	5	2	52	32	12	96	25	25	25	75	5	4	4	13	6
1	2	2	2	4	4	4	1	3	2	3	2	0	5	5	26	15	7	48	15	15	15	45	8	6	10	24	14
0	3	3	3	3	3	3	0	10	2	4	5	5	6	3	52	22	8	82	15	16	15	46	12	13	12	37	15
1	2	2	2	3	3	3	1	8	3	3	1	8	4	4	38	23	6	67	15	15	14	44	4	6	10	20	9
0	2	2	2	4	4	3	0	6	2	0	1	3	4	8	52	32	14	98	25	25	25	75	4	8	4	16	7
1	2	2	2	2	2	2	1	9	1	3	0	7	3	4	34	23	11	68	23	24	21	68	6	9	10	25	11
1	2	2	2	2	2	2	0	9	1	5	1	8	4	3	19	17	9	45	16	15	16	47	11	10	14	35	15
1	2	2	2	3	3	3	1	3	1	3	3	10	8	4	48	28	9	85	20	23	20	63	7	6	7	20	9
1	3	3	3	3	3	3	1	5	3	5	2	4	6	4	33	18	5	56	19	21	18	58	12	10	12	34	13
1	2	2	2	2	2	2	1	9	2	1	0	8	3	3	22	26	10	58	18	21	21	60	5	8	12	25	7
1	2	2	2	4	3	4	1	8	3	2	2	9	7	0	24	16	7	47	13	14	14	41	10	11	12	33	16
1	1	1	1	2	3	2	1	7	2	3	1	8	7	2	38	26	9	73	18	21	16	55	5	9	9	23	11
1	2	2	2	4	4	4	1	8	2	4	1	6	7	5	43	28	16	87	19	24	19	62	7	6	7	20	10
1	2	3	2	3	3	3	1	7	3	3	2	7	10	2	22	16	6	44	20	21	16	57	6	9	10	25	16
1	2	2	2	2	2	2	0	5	2	3	3	4	7	6	29	23	11	63	20	25	25	70	6	7	7	20	11
1	3	3	3	2	2	2	0	9	3	5	1	5	3	9	21	12	10	43	13	21	15	49	4	6	8	18	10
1	3	3	3	3	3	3	1	7	1	0	2	10	6	2	24	22	13	59	19	22	19	60	4	8	9	21	16
1	3	3	3	3	4	3	1	9	2	7	3	6	6	7	36	27	14	77	15	16	15	46	14	9	14	37	15
1	2	2	2	2	2	2	1	8	1	0	2	5	1	10	16	13	5	34	15	18	17	50	5	10	12	27	13
1	2	2	2	3	3	3	0	8	3	4	1	9	5	0	25	16	10	51	16	20	14	50	11	10	12	33	21
1	2	2	2	3	2	3	0	9	3	8	4	9	7	2	26	16	8	50	15	15	15	45	12	12	12	36	15
1	2	2	2	3	3	3	1	10	2	0	1	5	5	1	46	29	16	91	16	25	20	61	7	6	12	25	8
1	2	2	2	1	1	1	1	7	1	5	0	3	3	7	26	16	10	52	15	22	15	52	9	8	8	25	12
1	2	2	2	3	3	3	0	8	1	1	1	8	9	4	47	32	13	92	24	23	18	65	9	12	13	34	13
1	2	2	2	1	1	1	1	8	3	3	3	10	10	2	21	20	9	50	13	15	15	43	9	11	12	32	14
1	3	3	3	2	2	2	1	9	1	5	2	6	4	6	38	31	11	80	21	22	19	62	11	8	10	29	17
1	2	2	2	3	3	3	1	7	2	3	1	9	6	2	42	27	9	78	18	20	20	58	6	9	7	22	11
1	2	2	2	3	3	3	0	7	3	2	2	8	8	2	26	20	7	53	19	18	18	55	11	10	14	35	16
0	2	2	2	2	2	2	1	12	3	4	1	6	6	4	25	16	8	49	15	15	15	45	12	12	12	36	15
1	3	3	3	3	3	3	1	6	2	2	1	1	7	4	33	27	12	72	21	23	20	64	8	6	8	22	11
1	2	2	2	3	2	3	1	7	3	5	2	10	5	3	22	21	10	53	16	19	16	51	11	10	12	33	14
1	3	3	3	4	4	4	1	9	2	2	1	4	5	2	31	23	11	65	12	20	14	46	9	9	9	27	14
1	2	2	2	2	2	2	1	11	2	4	3	9	3	5	14	20	6	40	17	17	12	46	11	10	12	33	16
1	2	2	2	2	3	2	1	6	2	5	0	4	4	2	31	25	10	66	17	23	18	58	11	8	8	27	13
0	2	2	2	3	3	3	0	6	2	1	1	8	5	0	37	24	13	74	18	21	21	60	7	6	7	20	14
1	2	2	2	3	3	3	1	8	2	1	2	7	3	0	37	28	14	79	11	16	16	43	8	7	9	24	13
1	3	3	3	3	3	3	1	11	1	5	4	6	4	6	26	16	3	45	15	14	15	44	14	14	11	39	13
1	2	2	2	2	2	2	0	8	1	5	1	6	8	7	26	15	8	49	15	21	20	56	12	8	12	32	19
1	2	2	2	3	3	3	1	4	1	0	3	9	4	9	26	16	8	50	15	15	15	45	12	12	12	36	15
0	2	2	2	2	2	3	1	10	2	3	2	8	3	1	12	14	3	29	21	23	17	61	8	9	12	29	12
1	2	2	2	3	2	3	1	12	2	1	1	3	5	10	31	20	12	63	12	17	16	45	7	6	7	20	14
0	2	2	2	3	3	3	1	10	1	0	2	6	6	4	35	23	9	67	16	20	17	53	8	7	8	23	11
0	3	3	3	3	3	3	0	8	3	3	4	4	7	0	37	24	11	72	17	19	14	50	11	15	12	38	15
1	2	2	2	2	2	2	0	10	2	1	2	4	4	1	38	24	12	74	25	22	25	72	14	4	9	27	7
1	2	2	2	3	3	3	1	7	2	4	1	7	6	5	26	16	8	50	15	20	15	50	4	8	8	20	11
1	3	3	3	2	2	2	1	7	3	1	1	5	7	0	25	18	8	51	14	16	14	44	9	10	10	29	13
0	2	2	2	3	3	3	1	7	1	0	0	6	5	3	33	23	11	67	19	20	18	57	8	7	8	23	14
1	2	2	2	3	3	3	1	8	1	5	3	10	9	4	44	32	16	92	11	13	10	34	11	11	17	39	22
1	3	3	3	2	2	2	1	9	2	0	2	8	4	1	41	26	9	76	23	25	21	69	7	9	8	24	12
1	2	2	2	3	3	3	1	6	1	0	0	5	1	7	47	32	12	91	23	24	19	66	4	11	7	22	10
1	3	3	3	2	2	2	0	7	2	2	1	6	3	2	27	23	7	57	18	19	20	57	5	6	13	24	17
1	2	2	2	3	3	3	0	6	1	0	2	7	5	1	28	15	7	50	23	20	14	57	5	12	13	30	14
1	2	2	2	3	3	3	1	4	1	5	3	5	4	5	18	11	12	41	16	22	16	54	6	6	9	21	18
1	2	2	2	2	3	2	1	8	3	1	1	6	5	5	26	16	6	48	11	16	15	42	6	5	11	22	11
1	2	2	2	3	3	3	0	7	2	2	1	9	4	2	38	23	12	73	19	18	21	58	11	10	12	33	15
1	2	2	2	3	3	3	1	10	3	2	1	8	7	0	33	22	11	66	20	20	19	59	7	8	8	23	13
1	2	2	2	1	1	1	0	9	2	4	2	6	5	7	27	18	10	55	20	20	19	59	10	9	13	32	13
0	2	2	2	3	3	3	1	8	2	6	3	9	7	5	28	19	11	58	16	20	20	56	6	11	9	26	17
1	2	2	2	3	3	3	1	10	2	0	0	9	5	10	52	32	12	96	19	23	20	62	5	8	12	25	11
1	2	2	2	3	4	3	1	6	3	2	1	6	3	9	36	25	12	73	21	22	19	62	9	10	10	29	17
1	2	2	2	3	3	3	0	8	2	1	2	4	7	5	27	26	10	63	25	25	24	74	4	5	8	17	8
1	3	3	3	3	3	3	1	11	2	4	2	9	2	3	20	17	9	46	20	20	21	61	6	9	6	21	11
1	2	2	2	3	3	3	0	7	1	2	1	7	3	5	35	22	9	66	16	20	19	55	9	11	8	28	15
0	3	3	3	2	2	1	1	8	3	3	1	10	7	2	26	22	6	54	20	22	19	61	6	12	11	29	11
1	2	2	2	1	1	1	0	11	2	3	1	5	6	1	39	29	13	81	21	25	21	67	5	7	6	18	9
0	3	3	2	3	3	3	1	10	2	3	2	6	5	1	31	18	8	57	15	15	17	47	9	9	10	28	13
1	2	2	2	1	2	1	1	4	3	4	1	8	6	0	14	11	5	30	17	17	18	52	5	7	8	20	12
1	2	2	2	3	3	3	1	9	2	3	0	4	4	4	47	32	16	95	19	25	22	66	5	5	6	16	11
1	2	3	2	3	3	3	1	8	2	4	1	7	8	7	39	26	8	73	20	18	21	59	11	9	16	36	10
1	2	2	2	1	1	1	0	11	2	2	1	8	6	7	23	18	3	44	17	23	20	60	10	17	18	45	20
1	3	3	3	3	3	3	1	7	1	2	2	7	5	1	25	17	8	50	14	17	15	46	8	8	8	24	11
1	2	2	2	3	3	3	1	9	3	2	2	6	5	3	22	16	8	46	16	19	15	50	6	7	9	22	11
1	2	2	2	3	2	3	1	7	2	6	1	9	5	3	47	31	12	90	21	17	15	53	8	9	10	27	13
1	2	3	2	3	3	3	1	4	1	4	2	4	5	1	33	24	13	70	23	24	24	71	6	5	8	19	13
1	3	3	3	2	2	2	1	8	1	4	2	6	4	5	13	8	4	25	10	10	10	30	8	8	8	24	10
1	2	2	2	4	4	4	1	10	2	4	2	10	7	4	26	24	10	60	19	20	20	59	8	9	9	26	13
1	1	1	1	2	2	2	1	5	1	0	0	4	2	8	21	16	7	44	18	19	18	55	5	4	5	14	11
1	2	2	2	1	2	1	1	4	2	3	4	5	6	6	26	23	6	55	17	21	20	58	4	9	7	20	9
1	2	2	2	3	1	3	1	4	2	5	4	5	3	8	37	31	16	84	22	21	19	62	4	8	13	25	16
1	3	3	3	1	1	1	1	7	1	6	1	7	5	4	48	19	8	75	14	20	16	50	10	14	12	36	16
1	2	3	2	3	3	3	1	4	1	3	3	2	5	5	37	29	9	75	16	18	15	49	9	9	9	27	15
1	3	3	3	2	2	2	1	9	1	0	1	5	4	7	26	16	9	51	12	15	13	40	8	9	12	29	12
1	2	2	2	3	3	3	0	7	2	1	0	2	3	5	48	32	15	95	23	24	21	68	4	4	4	12	10
0	3	3	3	3	3	3	0	7	2	0	1	3	2	5	42	26	10	78	20	24	19	63	4	4	5	13	10
1	2	2	2	2	2	2	0	6	3	3	1	8	5	4	34	25	12	71	13	20	14	47	8	13	13	34	15
1	2	2	2	2	3	2	1	5	2	0	2	5	5	0	26	21	8	55	17	19	18	54	5	5	7	17	12
1	2	2	2	3	3	3	1	7	2	3	2	6	6	3	29	22	8	59	18	22	19	59	8	10	9	27	13
1	2	3	2	3	3	3	1	5	2	4	0	5	3	4	43	29	10	82	20	23	23	66	6	7	5	18	16
1	2	2	2	4	3	4	1	5	1	3	2	10	5	1	28	15	7	50	23	20	19	62	6	11	13	30	15
0	3	3	2	3	3	2	1	5	2	0	0	4	4	9	40	22	11	73	20	20	20	60	10	6	7	23	15
1	2	3	2	3	3	3	1	7	3	3	2	9	8	1	38	30	14	82	25	22	21	68	6	6	10	22	16
0	2	2	2	3	3	4	1	5	1	3	3	6	4	3	26	16	8	50	14	16	15	45	12	10	12	34	13
1	3	3	3	3	3	3	1	5	1	0	1	5	4	2	47	29	15	91	25	25	25	75	4	8	7	19	9
0	2	2	2	3	3	3	1	6	3	4	3	4	3	5	25	20	8	53	16	18	17	51	15	14	15	44	17
1	2	2	2	1	1	1	1	5	3	2	0	3	5	5	28	20	8	56	15	15	15	45	12	10	11	33	14
1	2	2	2	3	3	3	1	6	2	1	2	5	5	2	39	27	11	77	15	18	16	49	10	10	12	32	12
1	2	2	2	1	1	1	1	15	3	4	0	6	4	3	25	21	9	55	14	15	12	41	9	7	8	24	10
1	2	2	2	3	2	3	0	7	3	6	4	9	4	2	32	29	13	74	18	21	19	58	11	9	12	32	16
1	3	3	3	2	3	2	0	10	1	1	1	7	5	8	32	22	10	64	14	14	14	42	8	6	9	23	13
1	3	3	3	3	3	3	1	8	1	2	0	0	3	9	33	25	10	68	20	20	20	60	7	8	9	24	9
1	3	3	3	3	3	3	0	6	1	2	3	6	6	6	33	24	12	69	24	23	21	68	7	6	9	22	10
1	3	3	3	1	1	1	1	7	2	0	1	5	3	4	33	26	16	75	19	25	22	66	7	9	10	26	10
1	2	2	2	3	3	3	1	8	1	2	2	4	1	8	37	30	12	79	21	25	25	71	4	7	7	18	6
1	2	2	2	2	3	2	1	6	1	3	5	6	7	2	35	21	6	62	16	19	17	52	12	10	12	34	10
1	2	2	2	3	3	3	0	8	2	5	4	9	7	1	29	22	9	60	15	16	15	46	10	12	13	35	15
1	3	3	3	3	3	3	1	6	2	5	1	5	4	7	37	26	12	75	24	25	24	73	7	8	7	22	15
0	2	2	2	3	3	3	1	4	1	0	1	4	7	1	37	26	10	73	21	18	18	57	6	7	12	25	14
1	2	2	2	1	2	1	1	4	2	0	1	2	4	5	27	20	10	57	16	16	16	48	12	9	12	33	15
1	2	3	2	3	3	3	1	6	1	2	1	7	5	2	31	24	11	66	13	19	17	49	8	7	9	24	12
1	1	1	1	3	3	3	1	4	2	1	2	2	6	0	30	25	9	64	11	16	14	41	4	9	11	24	11
0	2	2	2	3	3	3	1	7	2	0	2	8	5	4	29	22	10	61	21	20	19	60	6	8	9	23	12
1	1	1	1	3	3	3	1	6	2	2	2	5	5	4	27	17	10	54	16	16	15	47	12	10	12	34	15
1	1	2	1	3	2	3	1	5	2	1	2	7	7	5	31	25	13	69	15	25	17	57	9	12	11	32	18
0	2	2	2	3	3	3	1	6	1	5	2	3	3	7	35	23	11	69	21	22	19	62	8	7	7	22	9
1	2	2	2	3	4	3	0	7	1	4	1	4	5	5	39	25	9	73	17	21	22	60	9	7	12	28	11
